# Supplementary material for: Brassicaceous roots as an unexpected diversity hot-spot of helotialean endophytes
Source: IMA Fungus. 2020 Aug 11;11:16. doi: 10.1186/s43008-020-00036-w (PMC7419212; doi:10.1186/s43008-020-00036-w)
Supplement: Supplementary file 2 — Additional file 2: Table S1. Details of the fungal isolates used in this study, including accession numbers, morphological characters, and data on the geographical location, climate, and soil conditions at the site of origin. Table S2. Details of the reference strain sequences included in the phylogenetic analysis. Table S3. NCBI data sets of reference ITS sequences used for BLAST comparisons. Table S4. Phylogenetic conservation among quantitative traits based on Blomberg’s K. [file 43008_2020_36_MOESM2_ESM.xlsx]

## Sheet: Table S1
Table S1. Details of the fungal isolates used in this study, including accession numbers, data of origin, and morphological characters.
						GenBank accession numbers					Isolates origin								Growth rate (mm hyphal extension day-1)				Conidiation					Colony morphology on Corn Meal Agar											Colony morphology on Potato Dextrose Agar
Isolate	Proposed identification	Culture collection accession	Herbarium number	UNITE Species Hypotheses1		ITS	LSU	tef1-α	rpb2		Country	Latitude and longitude	Altitude (m)	Isolation source	Host plant	Collector	Collection date		CMA	PDA	MEA		n conidia cm2	Length (μm)	Width (μm)	Width/length ratio		Top color	Bottom color	Main color	Pigmentation score1	Colony texture	Colony form	Colony margin	Colony elevation	Color in agar2	Autoinhibition2		Top color	Bottom color	Main color	Pigmentation score1	Colony texture	Colony form	Colony margin	Colony elevation	Color in agar2	Autoinhibition2
P1101	Cadophora obovata	CBS 146359	FR 0255142	https://unite.ut.ee/sh/SH1918308.08FU		KT268419	MN339352	MN325858	MN367275		France	47.41 N 006.56 E	285	surface-sterilized, asymptomatic roots	Microthlaspi erraticum	Jose G. Macia-Vicente	2013-04-19		0.3 ± 0	0.6 ± 0.1	0.7 ± 0.1		0 ± 0	n.a.	n.a.	n.a.		center light gray, margin dark green	dark green	gray	1	smooth	circular	entire	flat	0	0		center gray, margin brown	brown	gray	2	velvety	circular	entire	raised	0	0
P1162	Mycochaetophora sp.	n.a.	FR 0255202	https://unite.ut.ee/sh/SH2227402.08FU		KT268479	MN339353	MN339531	MN367228		France	47.41 N 006.56 E	285	surface-sterilized, asymptomatic roots	Microthlaspi erraticum	Jose G. Macia-Vicente	2013-04-19		0.4 ± 0	0.5 ± 0	0.3 ± 0		0 ± 0	n.a.	n.a.	n.a.		light gray	dark green	gray	1	smooth	circular	entire	flat	0	0		center light gray, margin green	light gray	gray	1	velvety	circular	entire	flat	0	0
P1176	Cadophora variabilis	CBS 146360	FR 0255203	https://unite.ut.ee/sh/SH1918305.08FU		KT268493	MK539845	MK550890	MN367276		Croatia	44.24 N 015.54 E	760	surface-sterilized, asymptomatic roots	Microthlaspi perfoliatum	Tahir Ali	2013-05-04		0.2 ± 0	0.2 ± 0	0.1 ± 0		368.4 ± 638.1	n.a.	n.a.	n.a.		dark brown	dark brown	brown	3	velvety	circular	entire	flat	0	0		center light brown, margin dark brown	dark brown	brown	1	velvety	circular	entire	raised	0	0
P1280	Cadophora sp. 3	CBS 146361	FR 0255204	https://unite.ut.ee/sh/SH1918318.08FU		KT268575	MN339354	MN325859	n.a.		Spain	38.05 N 002.54 W	1612	surface-sterilized, asymptomatic roots	Microthlaspi perfoliatum	Jose G. Macia-Vicente	2013-05-02		0.1 ± 0.1	0.03 ± 0.05	0.2 ± 0		0 ± 0	n.a.	n.a.	n.a.		light cream	white	cream	1	floccose	circular	entire	flat	0	0		white/creamy	creamy	white	1	floccose	circular	entire	raised	0	0
P1281	Cadophora sp. 3	CBS 146362	FR 0255205	https://unite.ut.ee/sh/SH1918318.08FU		KT268576	n.a.	n.a.	n.a.		Spain	38.05 N 002.54 W	1612	surface-sterilized, asymptomatic roots	Microthlaspi perfoliatum	Jose G. Macia-Vicente	2013-05-02		0.05 ± 0.1	0.03 ± 0.05	0.2 ± 0		0 ± 0	n.a.	n.a.	n.a.		light cream	white	cream	1	floccose	circular	entire	flat	0	0		white/creamy	creamy	white	1	floccose	circular	entire	raised	0	0
P1313	Cadophora cf. meredithiae 1	n.a.	FR 0255143	https://unite.ut.ee/sh/SH1918304.08FU		KT268608	MN339355	MN325860	MN367229		Spain	38.04 N 002.48 W	1630	surface-sterilized, asymptomatic roots	Microthlaspi perfoliatum	Jose G. Macia-Vicente	2013-05-02		0.7 ± 0.1	0.8 ± 0	0.7 ± 0		50104.3 ± 9967.6	5.5 ± 0.7	2.3 ± 0.5	0.4 ± 0.1		center dark green, margin white	dark green	green	3	velvety	circular	entire	flat	0	1		dark gray/green	dark gray	gray	3	velvety	circular	entire	flat	0	0
P1323	Cadophora ferruginea	CBS 146363	FR 0255144	https://unite.ut.ee/sh/SH1918307.08FU		KT268618	MN339356	MN325861	n.a.		Spain	38.04 N 002.48 W	1630	surface-sterilized, asymptomatic roots	Microthlaspi perfoliatum	Jose G. Macia-Vicente	2013-05-02		0.5 ± 0.1	0.4 ± 0	0.5 ± 0		93577.2 ± 27170.4	3.3 ± 0.5	2.4 ± 0.3	0.7 ± 0.1		light gray/back	dark gray	gray	1	velvety	circular	entire	flat	0	0		red/wine	dark red	red	1	velvety	irregular	entire	flat	1	0
P1331	Cadophora variabilis	CBS 146364	FR 0255145	https://unite.ut.ee/sh/SH1918305.08FU		KT268626	MK539836	MK550891	MN367230		Spain	38.04 N 002.48 W	1630	surface-sterilized, asymptomatic roots	Microthlaspi perfoliatum	Jose G. Macia-Vicente	2013-05-02		0.2 ± 0	0.2 ± 0	0.2 ± 0		0 ± 0	n.a.	n.a.	n.a.		center dark gray black, margin white	gray	black	3	velvety	circular	entire	umbonate	0	0		light pink/gray	dark pink	pink	1	velvety	circular	entire	raised	0	0
P1344	Cadophora sp. 2	CBS 146365	FR 0255146	https://unite.ut.ee/sh/SH1918347.08FU		KT268639	MN339357	MN325862	MN367297		Spain	38.05 N 002.54 W	1612	surface-sterilized, asymptomatic roots	Microthlaspi perfoliatum	Jose G. Macia-Vicente	2013-05-02		0.4 ± 0	0.4 ± 0	0.4 ± 0		0 ± 0	n.a.	n.a.	n.a.		dark gray/green	dark gray	gray	3	velvety	circular	entire	raised	0	0		gray	dark gray	gray	2	velvety	circular	entire	umbonate	0	0
P1348	Cadophora sp. 2	CBS 146366	FR 0255147	https://unite.ut.ee/sh/SH1918347.08FU		KT268643	MN339358	MN325863	MN367277		Spain	38.05 N 002.54 W	1612	surface-sterilized, asymptomatic roots	Microthlaspi perfoliatum	Jose G. Macia-Vicente	2013-05-02		0.4 ± 0	0.4 ± 0	0.5 ± 0		0 ± 0	n.a.	n.a.	n.a.		dark gray/green	dark gray	gray	3	velvety	circular	entire	raised	0	0		gray	dark gray	gray	2	velvety	circular	entire	umbonate	0	0
P1381	Cadophora luteo-olivacea	CBS 146367	FR 0255148	https://unite.ut.ee/sh/SH1918304.08FU		KT268676	MN339359	MN325864	MN367231		Spain	38.04 N 002.48 W	1630	surface-sterilized, asymptomatic roots	Microthlaspi perfoliatum	Jose G. Macia-Vicente	2013-05-02		0.7 ± 0.1	0.9 ± 0.1	0.8 ± 0		645461.7 ± 248178.1	4.7 ± 1.3	2.3 ± 0.2	0.5 ± 0.2		light green	white/green	green	1	smooth	circular	entire	flat	0	0		dark green/yellow	dark green	green	3	smooth	circular	filamentous	flat	0	1
P1396	Cadophora cf. interclivum	n.a.	FR 0255149	https://unite.ut.ee/sh/SH1918304.08FU		KT268691	MN339360	MN325865	MN367278		Spain	38.04 N 002.48 W	1630	surface-sterilized, asymptomatic roots	Microthlaspi perfoliatum	Jose G. Macia-Vicente	2013-05-02		0.8 ± 0.2	0.7 ± 0.1	0.5 ± 0.1		188628.1 ± 111658.7	4.3 ± 0.4	2.6 ± 0.4	0.6 ± 0.1		dark olive	dark gray	green	3	smooth	circular	entire	flat	0	0		gray/dark olive	dark green	green	3	velvety	circular	entire	flat	0	0
P1442	Cadophora cf. meredithiae 2	n.a.	FR 0255150	https://unite.ut.ee/sh/SH1918304.08FU		KT268736	MN339361	MN325866	MN367232		Spain	38.05 N 002.54 W	1612	surface-sterilized, asymptomatic roots	Microthlaspi perfoliatum	Jose G. Macia-Vicente	2013-05-02		0.8 ± 0	0.7 ± 0.1	0.7 ± 0		14736.5 ± 3190.6	4.6 ± 0.7	2.9 ± 0.5	0.6 ± 0.1		center gray/green, margin white	white/dark gray	gray	2	smooth	circular	entire	flat	0	1		gray/dark olive	dark gray	green	3	velvety	circular	entire	raised	0	0
P1443	Cadophora sp. 4	n.a.	FR 0255151	https://unite.ut.ee/sh/SH1918305.08FU		KT268737	n.a.	n.a.	n.a.		Spain	38.04 N 002.48 W	1630	surface-sterilized, asymptomatic roots	Microthlaspi perfoliatum	Jose G. Macia-Vicente	2013-05-02		n.a.	n.a.	n.a.		n.a.	n.a.	n.a.	n.a.		n.a.	n.a.	n.a.	n.a.	n.a.	n.a.	n.a.	n.a.	n.a.	n.a.		n.a.	n.a.	n.a.	n.a.	n.a.	n.a.	n.a.	n.a.	n.a.	n.a.
P1450	Cadophora cf. interclivum	CBS 146368	FR 0255152	https://unite.ut.ee/sh/SH1918304.08FU		KT268744	MN339362	MN325867	MN367233		Spain	38.04 N 002.48 W	1630	surface-sterilized, asymptomatic roots	Microthlaspi perfoliatum	Jose G. Macia-Vicente	2013-05-02		0.8 ± 0	0.9 ± 0.1	0.9 ± 0.1		126734.5 ± 61679.4	6.3 ± 1.6	2.9 ± 0.4	0.5 ± 0.1		light gray/dark green	white/dark green	green	1	floccose	circular	entire	flat	0	1		gray/dark olive	dark gray	green	3	velvety	circular	entire	raised	0	0
P1451	Cadophora cf. interclivum	CBS 146369	FR 0255153	https://unite.ut.ee/sh/SH1918304.08FU		KT268745	MN339363	MN325868	MN367279		Spain	38.04 N 002.48 W	1630	surface-sterilized, asymptomatic roots	Microthlaspi perfoliatum	Jose G. Macia-Vicente	2013-05-02		0.7 ± 0	0.8 ± 0	0.5 ± 0.1		10315.6 ± 2781.5	4.8 ± 1.1	2.8 ± 0.3	0.6 ± 0.2		dark green/black	black	green	3	floccose	circular	entire	flat	0	1		gray/dark olive	dark gray	green	3	velvety	circular	entire	raised	0	0
P1518	Cadophora echinata	n.a.	FR 0255154	https://unite.ut.ee/sh/SH1918312.08FU		KT268812	MN339364	MN325869	MN367234		Croatia	44.46 N 015.40 E	755	surface-sterilized, asymptomatic roots	Microthlaspi erraticum	Tahir Ali	2013-05-04		0.4 ± 0	0.4 ± 0	0.5 ± 0.1		0 ± 0	n.a.	n.a.	n.a.		center gray, margin brown	brown	gray	2	velvety	circular	undulate	raised	0	0		creamy/gray	creamy	gray	1	velvety	circular	entire	flat	0	0
P1572	Cadophora cf. interclivum	n.a.	n.a.	https://unite.ut.ee/sh/SH1918304.08FU		KT268866	MN339365	MN325870	MN367293		Spain	42.81 N 004.25 W	1055	surface-sterilized, asymptomatic roots	Microthlaspi perfoliatum	Kyriaki Glynou, Jose G. Macia-Vicente	2013-05-16		0.7 ± 0	0.6 ± 0	0.6 ± 0.1		2947.3 ± 2781.5	5.8 ± 0.2	3.5 ± 0.6	0.6 ± 0.1		gray/dark olive	dark green	green	3	floccose	circular	entire	flat	0	0		gray/dark olive	dark gray	green	3	velvety	irregular	entire	raised	0	0
P1615	Cadophora cf. orchidicola	CBS 146370	FR 0255206	https://unite.ut.ee/sh/SH1918472.08FU		KT268888	MN339366	MN325871	MN367235		Bulgaria	42.59 N 022.72 E	711	surface-sterilized, asymptomatic roots	Microthlaspi erraticum	Tahir Ali, Sebastian Ploch	2013-05-14		0.7 ± 0	0.9 ± 0.2	0.6 ± 0		27262.7 ± 24845.4	6.2 ± 1.5	3.4 ± 0.5	0.6 ± 0.1		white/dark olive	dark green	green	3	smooth	circular	entire	flat	1	1		gray/dark olive	dark gray	green	3	velvety	circular	entire	raised	0	0
P1686	Cadophora cf. interclivum	n.a.	FR 0255155	https://unite.ut.ee/sh/SH1918304.08FU		KT268959	MN339367	MN325872	n.a.		Bulgaria	42.70 N 022.83 E	770	surface-sterilized, asymptomatic roots	Microthlaspi erraticum	Tahir Ali, Sebastian Ploch	2013-05-14		0.6 ± 0	0.6 ± 0.1	0.6 ± 0		165418 ± 38767.6	5.5 ± 1.3	2.7 ± 0.4	0.5 ± 0.1		white/dark olive	transparent	green	3	smooth	circular	entire	flat	1	1		gray/dark olive	dark gray	green	3	velvety	circular	entire	raised	0	0
P1749	Cadophora constrictospora	n.a.	FR 0255156	https://unite.ut.ee/sh/SH1918421.08FU		KT269021	MN339368	MN325873	n.a.		Bulgaria	42.67 N 022.84 E	740	surface-sterilized, asymptomatic roots	Microthlaspi sp.	Tahir Ali, Sebastian Ploch	2013-05-14		0.9 ± 0.1	0.8 ± 0.1	0.9 ± 0.1		1473.7 ± 2552.5	6.1 ± 3.6	3.4 ± 0.4	0.7 ± 0.3		transparent/white	transparent	white	0	smooth	circular	entire	flat	1	1		dark green/black	dark green	green	3	wrinkled	circular	entire	flat	0	1
P1751	Cadophora constrictospora	CBS 146371	FR 0255157	https://unite.ut.ee/sh/SH1918304.08FU		KT269023	MN339369	MN325874	MN367280		Bulgaria	42.67 N 022.84 E	740	surface-sterilized, asymptomatic roots	Microthlaspi sp.	Tahir Ali, Sebastian Ploch	2013-05-14		0.9 ± 0	0.8 ± 0	n.a.		16578.7 ± 7970	5.2 ± 3	2.5 ± 0.5	0.6 ± 0.2		center dark gray, margin transparent	center dark gray, margin transparent	gray	3	smooth	circular	entire	flat	1	1		dark green/black	dark green	green	3	wrinkled	circular	entire	flat	0	1
P1772	Cadophora sp. 4	n.a.	FR 0255158	https://unite.ut.ee/sh/SH1918305.08FU		KT269044	MN339370	MN325875	MN367236		Bulgaria	42.63 N 022.73 E	837	surface-sterilized, asymptomatic roots	Microthlaspi perfoliatum	Tahir Ali, Sebastian Ploch	2013-05-14		0.3 ± 0.1	0.2 ± 0	0.2 ± 0		610830.8 ± 58914	4.1 ± 0.7	2.6 ± 0.4	0.6 ± 0.1		white/creamy	creamy	white	1	wrinkled	irregular	entire	flat	0	0		creamy	creamy	cream	1	wrinkled	circular	entire	raised	0	0
P1823	Cadophora echinata	n.a.	FR 0255159	https://unite.ut.ee/sh/SH1918312.08FU		KT269095	MN339371	MN325876	MN367281		Bulgaria	42.57 N 022.69 E	685	surface-sterilized, asymptomatic roots	Microthlaspi erraticum	Tahir Ali, Sebastian Ploch	2013-05-14		0.4 ± 0	0.4 ± 0	0.4 ± 0		0 ± 0	n.a.	n.a.	n.a.		center brown, margin clear	brown	brown	2	velvety	circular	entire	flat	0	0		light cream/gray	dark gray	cream	1	velvety	circular	entire	raised	0	0
P1850	Cadophora cf. interclivum	n.a.	FR 0255160	https://unite.ut.ee/sh/SH1918304.08FU		KT269121	MN339372	MN325877	MN367237		Bulgaria	42.70 N 022.83 E	770	surface-sterilized, asymptomatic roots	Microthlaspi erraticum	Tahir Ali, Sebastian Ploch	2013-05-14		0.8 ± 0.1	0.6 ± 0	0.7 ± 0		0 ± 0	n.a.	n.a.	n.a.		gray/dark olive	dark gray	green	3	velvety	circular	entire	flat	1	1		gray/dark olive	dark gray/green	green	3	velvety	circular	entire	raised	0	0
P1854	Cadophora cf. orchidicola	CBS 146372	FR 0255161	https://unite.ut.ee/sh/SH1918306.08FU		KT269125	MN339373	MN325878	MN367238		Bulgaria	42.70 N 022.83 E	770	surface-sterilized, asymptomatic roots	Microthlaspi erraticum	Tahir Ali, Sebastian Ploch	2013-05-14		1 ± 0	1 ± 0	0.9 ± 0		0 ± 0	n.a.	n.a.	n.a.		gray/dark olive	dark gray	green	3	velvety	circular	entire	flat	1	1		dark green/black	black	green	3	smooth	circular	filamentous	crateriform	0	1
P1866	Cadophora cf. interclivum	CBS 146373	FR 0255162	https://unite.ut.ee/sh/SH1918304.08FU		KT269135	MN339374	MN325879	MN367239		Bulgaria	42.70 N 022.83 E	770	surface-sterilized, asymptomatic roots	Microthlaspi erraticum	Tahir Ali, Sebastian Ploch	2013-05-14		0.8 ± 0	0.9 ± 0.1	0.8 ± 0.1		136681.7 ± 43895.4	4.2 ± 0.9	2.9 ± 0.3	0.7 ± 0.2		gray/dark olive	dark gray	green	3	velvety	circular	entire	flat	1	1		gray/dark olive	gray/dark green	green	3	velvety	circular	entire	raised	0	0
P1893	Cadophora cf. orchidicola	n.a.	FR 0255163	https://unite.ut.ee/sh/SH1918306.08FU		KT269162	MN339375	MN325880	MN367282		Bulgaria	42.70 N 022.83 E	770	surface-sterilized, asymptomatic roots	Microthlaspi erraticum	Tahir Ali, Sebastian Ploch	2013-05-14		0.7 ± 0	0.7 ± 0.1	0.7 ± 0		0 ± 0	n.a.	n.a.	n.a.		gray/dark olive	dark gray	green	3	velvety	circular	entire	flat	1	1		white/green	creamy	green	1	floccose	circular	entire	flat	0	1
P1900	Cadophora cf. interclivum	n.a.	FR 0255164	https://unite.ut.ee/sh/SH1918304.08FU		KT269169	MN339376	MN325881	MN367240		Bulgaria	42.57 N 022.69 E	685	surface-sterilized, asymptomatic roots	Microthlaspi erraticum	Tahir Ali, Sebastian Ploch	2013-05-14		0.9 ± 0	0.8 ± 0	0.9 ± 0		13999.7 ± 13185.9	4.3 ± 0.8	3 ± 0.4	0.7 ± 0.1		gray/dark olive	dark gray	green	3	velvety	circular	entire	flat	1	1		gray/dark olive	gray/dark green	green	3	velvety	circular	entire	flat	0	0
P1909	Cadophora cf. orchidicola	n.a.	FR 0255207	https://unite.ut.ee/sh/SH1918510.08FU		KT269178	MN339377	n.a.	MN367241		Bulgaria	42.70 N 022.83 E	770	surface-sterilized, asymptomatic roots	Microthlaspi erraticum	Tahir Ali, Sebastian Ploch	2013-05-14		1.4 ± 0.1	1.9 ± 0.4	1.7 ± 0.3		0 ± 0	n.a.	n.a.	n.a.		n.a.	n.a.	n.a.	n.a.	n.a.	n.a.	n.a.	n.a.	n.a.	n.a.		n.a.	n.a.	n.a.	n.a.	n.a.	n.a.	n.a.	n.a.	n.a.	n.a.
P1924	Cadophora cf. orchidicola	n.a.	FR 0255165	https://unite.ut.ee/sh/SH1918306.08FU		KT269192	MN339378	MN325882	MN367242		Germany	50.37 N 007.22 E	504	surface-sterilized, asymptomatic roots	Microthlaspi erraticum	Marco Thines	2013-05-09		0.8 ± 0	0.8 ± 0	0.9 ± 0.1		0 ± 0	n.a.	n.a.	n.a.		gray/dark olive	gray/dark green	green	3	velvety	circular	entire	flat	1	1		red/wine	dark brown	red	1	smooth	circular	entire	flat	0	0
P1935	Cadophora sp. 4	n.a.	FR 0255166	https://unite.ut.ee/sh/SH1918351.08FU		KT269202	MN339379	MN325883	MN367243		Germany	50.37 N 007.22 E	504	surface-sterilized, asymptomatic roots	Microthlaspi erraticum	Marco Thines	2013-05-09		0.6 ± 0.1	0.4 ± 0.1	0.4 ± 0.1		0 ± 0	n.a.	n.a.	n.a.		dark olive/transparent	dark green/transparent	green	3	velvety	irregular	entire	raised	0	0		dark gray	gray/green	gray	3	velvety	circular	entire	raised	0	0
P1940	Cadophora cf. orchidicola	n.a.	FR 0255167	https://unite.ut.ee/sh/SH1918306.08FU		KT269207	MN339380	MN325884	MN367244		Germany	50.37 N 007.22 E	504	surface-sterilized, asymptomatic roots	Microthlaspi erraticum	Marco Thines	2013-05-09		0.9 ± 0	0.8 ± 0	0.9 ± 0.1		0 ± 0	n.a.	n.a.	n.a.		white/yellow	white/yellow	yellow	1	smooth	circular	entire	flat	1	1		dark brown/yellow	pale/brown	brown	3	smooth	circular	entire	flat	0	1
P1944	Cadophora cf. interclivum	n.a.	FR 0255168	https://unite.ut.ee/sh/SH1918304.08FU		KT269211	MN339381	MN325885	MN367294		Germany	50.37 N 007.22 E	504	surface-sterilized, asymptomatic roots	Microthlaspi erraticum	Marco Thines	2013-05-09		0.8 ± 0	0.9 ± 0	0.9 ± 0		89156.3 ± 21947.7	4.9 ± 0.3	2.9 ± 0.4	0.6 ± 0.1		gray/dark olive	dark green/black	green	3	velvety	circular	entire	flat	0	1		gray/dark olive	dark gray/green	green	3	velvety	circular	entire	flat	0	0
P1950	Cadophora sp. 4	n.a.	FR 0255169	https://unite.ut.ee/sh/SH1918305.08FU		KT269217	MN339382	MN325886	MN367245		Germany	50.37 N 007.22 E	504	surface-sterilized, asymptomatic roots	Microthlaspi erraticum	Marco Thines	2013-05-09		0.4 ± 0	0.4 ± 0	0.3 ± 0.1		0 ± 0	n.a.	n.a.	n.a.		dark olive	dark green	green	3	smooth	circular	entire	flat	0	0		light gray	gray	gray	1	wrinkled	circular	entire	flat	0	0
P1959	Cadophora cf. orchidicola	n.a.	FR 0255170	https://unite.ut.ee/sh/SH1918306.08FU		KT269226	MN339383	MN325887	n.a.		Germany	50.37 N 007.22 E	504	surface-sterilized, asymptomatic roots	Microthlaspi erraticum	Marco Thines	2013-05-09		0.9 ± 0	0.9 ± 0.1	1 ± 0		0 ± 0	n.a.	n.a.	n.a.		center dark olive, margin transparent	center dark gray, margin transparent	green	3	smooth	circular	entire	flat	0	1		dark green/black	dark green	green	3	smooth	circular	entire	flat	0	0
P1963	Cadophora obovata	CBS 146374	FR 0255171	https://unite.ut.ee/sh/SH1918308.08FU		KT269230	MN339384	MN325888	MN367298		Germany	50.37 N 007.22 E	504	surface-sterilized, asymptomatic roots	Microthlaspi erraticum	Marco Thines	2013-05-09		0.3 ± 0	0.7 ± 0	0.9 ± 0		0 ± 0	n.a.	n.a.	n.a.		light gray/dark olive	black	green	1	velvety	circular	entire	flat	0	0		center light gray, margin black	dark green	gray	1	velvety	circular	entire	raised	0	0
P1973	Cadophora cf. orchidicola	n.a.	FR 0255172	https://unite.ut.ee/sh/SH1918306.08FU		KT269240	MN339385	MN325889	MN367283		Germany	50.37 N 007.22 E	504	surface-sterilized, asymptomatic roots	Microthlaspi erraticum	Marco Thines	2013-05-09		0.7 ± 0	0.7 ± 0.1	0.6 ± 0		0 ± 0	n.a.	n.a.	n.a.		gray/dark olive	gray/dark green	green	3	smooth	circular	entire	flat	0	1		white/green	white/green	green	1	velvety	circular	entire	flat	0	0
P1974	Cadophora cf. orchidicola	n.a.	FR 0255173	https://unite.ut.ee/sh/SH1918305.08FU		KT269241	n.a.	n.a.	n.a.		Germany	50.37 N 007.22 E	504	surface-sterilized, asymptomatic roots	Microthlaspi erraticum	Marco Thines	2013-05-09		n.a.	n.a.	n.a.		n.a.	n.a.	n.a.	n.a.		gray/dark olive	dark green/black	green	3	smooth	circular	entire	flat	0	0		center light gray, margin black	dark brown/black	gray	1	floccose	circular	entire	raised	0	0
P1978	Cadophora obovata	n.a.	FR 0255174	https://unite.ut.ee/sh/SH1918308.08FU		KT269245	MN339386	MN325890	n.a.		Germany	50.37 N 007.22 E	504	surface-sterilized, asymptomatic roots	Microthlaspi erraticum	Marco Thines	2013-05-09		0.3 ± 0.1	0.9 ± 0.1	1 ± 0		0 ± 0	n.a.	n.a.	n.a.		white/transparent	creamy	white	0	smooth	circular	entire	flat	0	1		center wine, margin black	black	red	2	floccose	circular	entire	flat	0	1
P1984	Cadophora constrictospora	CBS 146375	FR 0255175	https://unite.ut.ee/sh/SH1918443.08FU		KT269251	MN339387	MN325891	MN367284		Germany	50.37 N 007.22 E	504	surface-sterilized, asymptomatic roots	Microthlaspi erraticum	Marco Thines	2013-05-09		1 ± 0.1	1 ± 0	1 ± 0		736.8 ± 638.1	7.1 ± 2.1	2.6 ± 0.3	0.4 ± 0.1		gray/dark olive	dark green	green	3	velvety	circular	entire	flat	0	0		center light gray, margin wine	dark brown	gray	1	floccose	circular	lobate	raised	0	1
P1992	Cadophora obovata	n.a.	FR 0255176	https://unite.ut.ee/sh/SH1918308.08FU		KT269259	n.a.	n.a.	n.a.		Germany	50.37 N 007.22 E	504	surface-sterilized, asymptomatic roots	Microthlaspi erraticum	Marco Thines	2013-05-09		0.3 ± 0.1	0.8 ± 0	1 ± 0.1		1105.2 ± 1914.3	6.1 ± 1.8	3.1 ± 0.4	0.5 ± 0.1		n.a.	n.a.	n.a.	n.a.	n.a.	n.a.	n.a.	n.a.	n.a.	n.a.		n.a.	n.a.	n.a.	n.a.	n.a.	n.a.	n.a.	n.a.	n.a.	n.a.
P1993	Cadophora sp. 4	n.a.	FR 0255177	https://unite.ut.ee/sh/SH1918351.08FU		KT269260	MN339388	MN325892	MN367246		Germany	50.37 N 007.22 E	504	surface-sterilized, asymptomatic roots	Microthlaspi erraticum	Marco Thines	2013-05-09		0.1 ± 0	0.1 ± 0	0.2 ± 0.1		0 ± 0	n.a.	n.a.	n.a.		center black, margin white	dark gray	black	3	smooth	circular	entire	raised	0	0		light pink/gray	light brown	pink	1	velvety	circular	entire	raised	0	0
P2010	Cadophora cf. orchidicola	CBS 146376	FR 0255208	https://unite.ut.ee/sh/SH2227213.08FU		KT269273	MN339389	MN325893	n.a.		France	44.49 N 005.44 E	1095	surface-sterilized, asymptomatic roots	Microthlaspi perfoliatum	Ann-Katrin Buch, Xiaojuan Xia	2013-05-08		0.6 ± 0	0.8 ± 0.1	0.8 ± 0.1		0 ± 0	n.a.	n.a.	n.a.		white/green	white/green	green	1	smooth	circular	entire	flat	0	1		dark green/black	dark green	green	3	floccose	circular	entire	flat	0	0
P2092	Cadophora luteo-olivacea	CBS 146377	FR 0255178	https://unite.ut.ee/sh/SH1918304.08FU		KT269355	MN339390	MN325894	MN367247		France	47.20 N 005.43 E	198	surface-sterilized, asymptomatic roots	Microthlaspi erraticum	Kyriaki Glynou, Jose G. Macia-Vicente	2013-05-04		n.a.	0.8 ± 0.1	n.a.		168365.3 ± 51037	6.3 ± 0.6	2.6 ± 0.3	0.4 ± 0.1		center black, margin white	white/black	black	3	smooth	circular	entire	flat	0	1		dark green/black	dark green	green	3	smooth	circular	entire	flat	0	0
P2118	Cadophora cf. orchidicola	n.a.	FR 0255179	https://unite.ut.ee/sh/SH1918306.08FU		KT269381	MN339391	MN325895	MN367248		France	44.49 N 005.44 E	1095	surface-sterilized, asymptomatic roots	Microthlaspi perfoliatum	Ann-Katrin Buch, Xiaojuan Xia	2013-05-08		0.7 ± 0	0.8 ± 0	0.7 ± 0.1		0 ± 0	n.a.	n.a.	n.a.		yellow/green	yellow/green	yellow	1	smooth	circular	entire	flat	0	1		dark green/brown	green/brown	green	3	smooth	circular	entire	flat	0	0
P2166	Cadophora constrictospora	n.a.	FR 0255180	https://unite.ut.ee/sh/SH1918304.08FU		KT269429	MN339392	MN325896	MN367249		France	44.50 N 005.42 E	734	surface-sterilized, asymptomatic roots	Microthlaspi erraticum	Ann-Katrin Buch, Xiaojuan Xia	2013-05-08		0.8 ± 0	0.7 ± 0.1	0.9 ± 0		10315.6 ± 12324	5.8 ± 1.1	2.9 ± 0.2	0.5 ± 0.1		white/dark olive	white/dark green	green	3	smooth	circular	entire	flat	0	1		dark brown/black	dark gray/black	brown	3	floccose	circular	lobate	raised	0	0
P2298	Cadophora sp. 4	n.a.	FR 0255181	https://unite.ut.ee/sh/SH1918374.08FU		KT269534	n.a.	n.a.	n.a.		France	46.41 N 000.22 E	112	surface-sterilized, asymptomatic roots	Microthlaspi perfoliatum	Kyriaki Glynou, Jose G. Macia-Vicente	2013-05-05		0.3 ± 0.2	n.a.	n.a.		0 ± 0	n.a.	n.a.	n.a.		center dark gray black, margin white	white/black	black	3	velvety	circular	entire	flat	0	0		center brown, margin dark brown	dark brown	brown	2	velvety	circular	entire	flat	0	0
P2323	Cadophora echinata	n.a.	FR 0255182	https://unite.ut.ee/sh/SH1918312.08FU		KT269559	MN339393	MN325897	n.a.		Bulgaria	42.57 N 022.69 E	685	surface-sterilized, asymptomatic roots	Microthlaspi erraticum	Tahir Ali, Sebastian Ploch	2013-05-14		0.5 ± 0	0.3 ± 0	0.4 ± 0		0 ± 0	n.a.	n.a.	n.a.		dark green	dark green	green	3	velvety	circular	entire	flat	0	0		center gray, margin pink	creamy	gray	2	velvety	circular	entire	flat	0	0
P2414	Cadophora constrictospora	CBS 146378	FR 0255183	https://unite.ut.ee/sh/SH1918304.08FU		KT269647	MN339394	MN325898	MN367250		France	44.50 N 005.42 E	734	surface-sterilized, asymptomatic roots	Microthlaspi erraticum	Ann-Katrin Buch, Xiaojuan Xia	2013-05-08		0.4 ± 0	0.5 ± 0.1	0.9 ± 0.1		12526.1 ± 12569.3	7.6 ± 0.9	3.4 ± 0.5	0.5 ± 0.1		light gray/dark green	dark green	green	1	velvety	circular	entire	flat	0	0		center gray, margin dark brown	dark brown	gray	2	velvety	circular	lobate	raised	1	0
P2437	Cadophora gamsii	CBS 146379	FR 0255184	https://unite.ut.ee/sh/SH1918445.08FU		KT269668	n.a.	MN325899	MN367272		France	47.11 N 006.07 E	543	surface-sterilized, asymptomatic roots	Microthlaspi erraticum	Ann-Katrin Buch, Xiaojuan Xia	2013-05-04		0.4 ± 0	0.3 ± 0	0.4 ± 0		0 ± 0	n.a.	n.a.	n.a.		gray/dark olive	gray/dark green	green	3	velvety	circular	entire	raised	0	0		center light gray, margin white	light gray	gray	1	velvety	irregular	entire	raised	0	0
P2440	Cadophora gamsii	n.a.	n.a.	https://unite.ut.ee/sh/SH1918336.08FU		KT269671	MN339395	MN325900	MN367251		France	47.11 N 006.07 E	543	surface-sterilized, asymptomatic roots	Microthlaspi erraticum	Ann-Katrin Buch, Xiaojuan Xia	2013-05-04		0.4 ± 0.1	0.3 ± 0	0.3 ± 0		0 ± 0	n.a.	n.a.	n.a.		gray/dark olive	gray/dark green	green	3	velvety	circular	entire	flat	0	0		center light gray, margin white	light gray	gray	1	velvety	irregular	entire	raised	0	0
P2450	Cadophora cf. interclivum	n.a.	n.a.	https://unite.ut.ee/sh/SH1918304.08FU		KT269681	n.a.	n.a.	n.a.		France	47.32 N 004.60 E	446	surface-sterilized, asymptomatic roots	Microthlaspi perfoliatum	Kyriaki Glynou, Jose G. Macia-Vicente	2013-05-04		0.8 ± 0.1	0.8 ± 0	0.8 ± 0		227311.5 ± 26671.3	5.3 ± 1.6	2.9 ± 0.4	0.6 ± 0.2		gray/dark olive	dark gray	green	3	floccose	circular	entire	flat	0	1		gray/dark olive	gray/dark green	green	3	floccose	circular	entire	flat	0	0
P2477	Cadophora cf. orchidicola	n.a.	FR 0255209	https://unite.ut.ee/sh/SH2227007.08FU		KT269707	MN339396	MN325901	MN367252		Spain	42.81 N 004.25 W	1055	surface-sterilized, asymptomatic roots	Microthlaspi perfoliatum	Kyriaki Glynou, Jose G. Macia-Vicente	2013-05-16		0.7 ± 0	0.9 ± 0	0.7 ± 0		0 ± 0	n.a.	n.a.	n.a.		gray/dark olive	dark green	green	3	floccose	circular	entire	flat	0	1		white/dark green	white/dark green	green	3	smooth	circular	entire	flat	0	1
P2482	Cadophora cf. orchidicola	n.a.	FR 0255185	https://unite.ut.ee/sh/SH1918306.08FU		KT269711	MN339397	MN325902	MN367253		Spain	42.81 N 004.25 W	1055	surface-sterilized, asymptomatic roots	Microthlaspi perfoliatum	Kyriaki Glynou, Jose G. Macia-Vicente	2013-05-16		0.8 ± 0	0.8 ± 0	0.9 ± 0		0 ± 0	n.a.	n.a.	n.a.		gray/dark olive	dark green	green	3	floccose	circular	entire	flat	0	1		dark green	dark green	green	3	floccose	circular	entire	flat	0	1
P2485	Cadophora cf. orchidicola	n.a.	FR 0255210	https://unite.ut.ee/sh/SH1918305.08FU		KT269714	MN339398	MN325903	MN367254		Spain	42.81 N 004.25 W	1055	surface-sterilized, asymptomatic roots	Microthlaspi perfoliatum	Kyriaki Glynou, Jose G. Macia-Vicente	2013-05-16		0.6 ± 0	0.5 ± 0.1	0.3 ± 0		0 ± 0	n.a.	n.a.	n.a.		center white, margin dark green	center dark green, margin transparent	white	0	smooth	circular	entire	flat	0	1		gray/dark olive	dark green	green	3	velvety	circular	entire	flat	0	0
P2500	Cadophora cf. orchidicola	n.a.	FR 0255211	https://unite.ut.ee/sh/SH1918306.08FU		KT269729	MN339399	MN325904	MN367255		Spain	42.81 N 004.25 W	1055	surface-sterilized, asymptomatic roots	Microthlaspi perfoliatum	Kyriaki Glynou, Jose G. Macia-Vicente	2013-05-16		0.8 ± 0	0.8 ± 0.1	0.7 ± 0		0 ± 0	n.a.	n.a.	n.a.		gray/dark olive	dark gray	green	3	velvety	circular	entire	flat	0	1		light gray/brown	dark brown	gray	1	velvety	circular	entire	flat	0	1
P2509	Cadophora cf. orchidicola	n.a.	FR 0255212	https://unite.ut.ee/sh/SH1918306.08FU		KT269738	MN339400	MN325905	MN367256		Spain	42.81 N 004.25 W	1055	surface-sterilized, asymptomatic roots	Microthlaspi perfoliatum	Kyriaki Glynou, Jose G. Macia-Vicente	2013-05-16		0.8 ± 0	0.7 ± 0	0.7 ± 0		0 ± 0	n.a.	n.a.	n.a.		center white, margin dark green	center dark gray, margin white	white	0	smooth	circular	entire	flat	0	1		center dark green, margin white	dark green	green	3	velvety	circular	entire	flat	0	1
P2510	Cadophora cf. orchidicola	n.a.	FR 0255213	https://unite.ut.ee/sh/SH1918305.08FU		KT269739	MN339401	MN325906	n.a.		Spain	42.81 N 004.25 W	1055	surface-sterilized, asymptomatic roots	Microthlaspi perfoliatum	Kyriaki Glynou, Jose G. Macia-Vicente	2013-05-16		0.8 ± 0	0.9 ± 0	0.8 ± 0		0 ± 0	n.a.	n.a.	n.a.		gray/dark olive	gray/dark green	green	3	smooth	circular	entire	flat	0	1		center light brown, margin dark brown	brown	brown	1	velvety	circular	entire	flat	0	1
P2511	Cadophora cf. orchidicola	n.a.	FR 0255214	https://unite.ut.ee/sh/SH2227007.08FU		KT269740	MN339402	MN325907	MN367257		Spain	42.81 N 004.25 W	1055	surface-sterilized, asymptomatic roots	Microthlaspi perfoliatum	Kyriaki Glynou, Jose G. Macia-Vicente	2013-05-16		0.8 ± 0.1	0.8 ± 0	0.6 ± 0.1		0 ± 0	n.a.	n.a.	n.a.		center white, margin dark green	center dark gray, margin white	white	0	smooth	circular	entire	flat	0	1		light/dark green	green	green	2	velvety	circular	entire	flat	0	0
P2514	Cadophora cf. orchidicola	n.a.	FR 0255215	https://unite.ut.ee/sh/SH1918305.08FU		KT269743	MN339403	n.a.	MN367258		Spain	42.81 N 004.25 W	1055	surface-sterilized, asymptomatic roots	Microthlaspi perfoliatum	Kyriaki Glynou, Jose G. Macia-Vicente	2013-05-16		0.7 ± 0	0.8 ± 0.1	0.7 ± 0		0 ± 0	n.a.	n.a.	n.a.		center white, margin dark green	center dark gray, margin white	white	0	smooth	circular	entire	flat	0	1		center brown/red, margin green	green/red brown	brown	2	smooth	circular	entire	flat	0	0
P2515	Cadophora cf. orchidicola	n.a.	FR 0255216	https://unite.ut.ee/sh/SH1918305.08FU		KT269744	MN339404	MN325908	n.a.		Spain	42.81 N 004.25 W	1055	surface-sterilized, asymptomatic roots	Microthlaspi perfoliatum	Kyriaki Glynou, Jose G. Macia-Vicente	2013-05-16		0.6 ± 0.2	0.6 ± 0	0.6 ± 0		0 ± 0	n.a.	n.a.	n.a.		dark green	dark green	green	3	smooth	circular	entire	flat	0	1		light/dark brown	dark brown/green	brown	2	velvety	circular	entire	flat	0	1
P2535	Cadophora cf. orchidicola	n.a.	FR 0255217	https://unite.ut.ee/sh/SH1918305.08FU		KT269764	MN339405	MN325909	MN367259		Germany	49.45 N 009.82 E	281	surface-sterilized, asymptomatic roots	Microthlaspi erraticum	Kyriaki Glynou, Jose G. Macia-Vicente	2013-06-06		0.8 ± 0.1	0.8 ± 0	0.6 ± 0		0 ± 0	n.a.	n.a.	n.a.		dark green	dark green	green	3	smooth	circular	entire	flat	0	1		gray/dark olive	dark gray/green	green	3	velvety	circular	entire	flat	0	0
P2641	Cadophora sp. 4	n.a.	FR 0255186	https://unite.ut.ee/sh/SH1918305.08FU		KT269850	MN339406	MN325910	MN367260		Greece	39.81 N 020.77 E	1065	surface-sterilized, asymptomatic roots	Microthlaspi perfoliatum	Kyriaki Glynou, Jose G. Macia-Vicente	2013-05-27		0.7 ± 0	0.5 ± 0.1	0.5 ± 0.1		0 ± 0	n.a.	n.a.	n.a.		gray/dark olive	gray/dark gray	green	3	velvety	circular	entire	flat	0	1		center light gray, margin dark gray	dark gray/green	gray	1	wrinkled	circular	entire	raised	0	0
P2646	Cadophora cf. interclivum	n.a.	FR 0255187	https://unite.ut.ee/sh/SH1918304.08FU		KT269855	MN339407	MN325911	MN367295		Greece	38.91 N 021.74 E	1283	surface-sterilized, asymptomatic roots	Microthlaspi perfoliatum	Kyriaki Glynou, Jose G. Macia-Vicente	2013-05-28		0.7 ± 0	0.7 ± 0	0.3 ± 0		135208 ± 27748.7	4.7 ± 0.8	3 ± 0.3	0.6 ± 0.1		gray/dark olive	dark green/black	green	3	velvety	circular	entire	raised	0	1		center dark gray, margin dark green	dark gray/green	gray	3	velvety	circular	entire	raised	0	0
P2739	Cadophora cf. meredithiae 1	CBS 146380	FR 0255188	https://unite.ut.ee/sh/SH1918304.08FU		KT269946	MN339408	MN325912	MN367273		Greece	38.91 N 021.83 E	905	surface-sterilized, asymptomatic roots	Microthlaspi perfoliatum	Kyriaki Glynou, Jose G. Macia-Vicente	2013-05-28		0.7 ± 0	0.8 ± 0	0.5 ± 0		0 ± 0	n.a.	n.a.	n.a.		gray/dark olive	dark green/black	green	3	velvety	circular	entire	raised	0	1		center dark gray, margin dark green	dark gray/green	gray	3	velvety	circular	entire	raised	0	0
P2766	Cadophora sp. 4	n.a.	FR 0255218	https://unite.ut.ee/sh/SH1918305.08FU		KT269965	MN339409	MN325913	MN367261		Greece	38.94 N 021.76 E	1410	surface-sterilized, asymptomatic roots	Microthlaspi perfoliatum	Kyriaki Glynou, Jose G. Macia-Vicente	2013-05-27		0.7 ± 0	0.6 ± 0	0.4 ± 0.1		0 ± 0	n.a.	n.a.	n.a.		gray/dark olive	dark green/black	green	3	velvety	circular	entire	raised	0	0		light gray	dark gray	gray	1	velvety	circular	entire	raised	0	0
P2775	Cadophora cf. interclivum	n.a.	FR 0255189	https://unite.ut.ee/sh/SH1918304.08FU		KT269973	MN339410	MN325914	MN367262		Germany	49.54 N 009.34 E	415	surface-sterilized, asymptomatic roots	Microthlaspi perfoliatum	Kyriaki Glynou, Jose G. Macia-Vicente	2013-06-06		0.8 ± 0	0.8 ± 0	0.7 ± 0		72577.6 ± 21947.8	4.7 ± 1	2.9 ± 0.3	0.6 ± 0.1		transparent/dark green	transparent/black	green	3	smooth	circular	entire	flat	0	1		center light brown, margin dark green	dark green	brown	1	velvety	circular	entire	raised	0	0
P2785	Cadophora cf. interclivum	n.a.	FR 0255190	https://unite.ut.ee/sh/SH1918304.08FU		KT269983	MN339411	MN325915	MN367263		Germany	49.54 N 009.34 E	415	surface-sterilized, asymptomatic roots	Microthlaspi perfoliatum	Kyriaki Glynou, Jose G. Macia-Vicente	2013-06-06		0.8 ± 0.1	0.8 ± 0	0.7 ± 0		21736.4 ± 7359.1	5 ± 0.6	3 ± 0.3	0.6 ± 0.1		transparent/dark green	transparent/black	green	3	smooth	circular	entire	flat	0	1		gray/dark olive	dark green	green	3	floccose	circular	entire	raised	0	0
P2792	Cadophora cf. interclivum	n.a.	FR 0255191	https://unite.ut.ee/sh/SH1918304.08FU		KT269990	MN339412	MN325916	MN367296		Germany	49.68 N 010.00 E	278	surface-sterilized, asymptomatic roots	Microthlaspi erraticum	Kyriaki Glynou, Jose G. Macia-Vicente	2013-06-06		0.7 ± 0	0.8 ± 0.1	0.8 ± 0		0 ± 0	n.a.	n.a.	n.a.		gray/dark olive	dark green/black	green	3	velvety	circular	entire	flat	0	1		center light gray, margin dark green	dark green	gray	1	velvety	circular	entire	raised	0	0
P2793	Cadophora cf. interclivum	CBS 146381	n.a.	https://unite.ut.ee/sh/SH1918304.08FU		KT269991	MN339413	MN325917	MN367285		Germany	49.68 N 010.00 E	278	surface-sterilized, asymptomatic roots	Microthlaspi erraticum	Kyriaki Glynou, Jose G. Macia-Vicente	2013-06-06		0.7 ± 0	0.8 ± 0	0.7 ± 0		145155.2 ± 48559.4	4.9 ± 1.2	3.1 ± 0.3	0.7 ± 0.1		gray/dark olive	dark green/black	green	3	velvety	circular	entire	flat	0	1		gray/dark olive	dark green	green	3	velvety	circular	entire	raised	0	0
P2794	Cadophora fascicularis	CBS 146382	FR 0255219	https://unite.ut.ee/sh/SH1918453.08FU		KT269992	MN339414	MN325918	n.a.		Germany	49.68 N 010.00 E	278	surface-sterilized, asymptomatic roots	Microthlaspi erraticum	Kyriaki Glynou, Jose G. Macia-Vicente	2013-06-06		0.4 ± 0	0.5 ± 0	0.6 ± 0		1105.2 ± 1105.3	11 ± 0.7	2.9 ± 0.3	0.3 ± 0		center light gray, margin dark green	dark green	gray	1	velvety	irregular	filiform	flat	0	0		white/creamy	creamy	white	1	hairy	irregular	entire	flat	0	0
P2810	Cadophora cf. meredithiae 1	n.a.	FR 0255192	https://unite.ut.ee/sh/SH1918304.08FU		KT270008	MN339415	MN325919	MN367286		Germany	48.61 N 009.53 E	515	surface-sterilized, asymptomatic roots	Microthlaspi erraticum	Kyriaki Glynou, Jose G. Macia-Vicente	2013-06-12		0.8 ± 0.1	0.9 ± 0.1	0.8 ± 0.1		28736.3 ± 6902.2	5.2 ± 0.7	3 ± 0.3	0.6 ± 0.1		transparent black, with black lines	transparent/black	black	3	smooth	circular	entire	flat	0	0		gray/dark olive	gray/dark green	green	3	velvety	circular	entire	flat	0	0
P2816	Cadophora cf. interclivum	n.a.	n.a.	https://unite.ut.ee/sh/SH1918304.08FU		KT270014	MN339416	MN325920	MN367264		Germany	49.68 N 010.00 E	278	surface-sterilized, asymptomatic roots	Microthlaspi erraticum	Kyriaki Glynou, Jose G. Macia-Vicente	2013-06-06		0.8 ± 0	0.8 ± 0	0.7 ± 0		44209.7 ± 41457.7	4.3 ± 1	2.9 ± 0.5	0.7 ± 0.2		transparent/dark green	transparent/black	green	3	smooth	circular	entire	flat	0	1		gray/dark olive	gray/dark green	green	3	velvety	circular	entire	flat	0	0
P2828	Cadophora cf. interclivum	n.a.	FR 0255193	https://unite.ut.ee/sh/SH1918304.08FU		KT270026	MN339417	MN325921	MN367287		Germany	49.68 N 010.00 E	278	surface-sterilized, asymptomatic roots	Microthlaspi erraticum	Kyriaki Glynou, Jose G. Macia-Vicente	2013-06-06		0.7 ± 0.1	0.8 ± 0	0.7 ± 0		0 ± 0	n.a.	n.a.	n.a.		gray/dark olive	dark green/black	green	3	velvety	circular	entire	flat	0	1		gray/dark olive	gray/dark green	green	3	floccose	circular	entire	raised	0	0
P2832	Cadophora cf. interclivum	n.a.	FR 0255194	https://unite.ut.ee/sh/SH1918304.08FU		KT270030	MN339418	MN325922	MN367299		Germany	49.68 N 010.00 E	278	surface-sterilized, asymptomatic roots	Microthlaspi erraticum	Kyriaki Glynou, Jose G. Macia-Vicente	2013-06-06		0.6 ± 0	0.7 ± 0	0.7 ± 0.1		6263 ± 3552.8	4 ± 1	3 ± 0.9	0.8 ± 0.2		gray/dark olive	dark green/black	green	3	velvety	circular	entire	raised	0	0		gray/dark olive	gray/dark green	green	3	floccose	circular	entire	raised	0	0
P2851	Cadophora cf. interclivum	n.a.	FR 0255195	https://unite.ut.ee/sh/SH1918304.08FU		KT270049	MN339419	MN325923	MN367274		Germany	49.54 N 009.34 E	415	surface-sterilized, asymptomatic roots	Microthlaspi perfoliatum	Kyriaki Glynou, Jose G. Macia-Vicente	2013-06-06		0.6 ± 0	0.7 ± 0	0.5 ± 0		97629.8 ± 15486.5	5.1 ± 1.1	2.7 ± 0.2	0.6 ± 0.2		gray/dark olive	dark green/black	green	3	velvety	circular	entire	raised	0	0		gray/dark olive	gray/dark green	green	3	floccose	circular	entire	raised	0	0
P2867	Cadophora cf. interclivum	n.a.	FR 0255196	https://unite.ut.ee/sh/SH1918304.08FU		KT270064	n.a.	n.a.	n.a.		Germany	49.27 N 009.84 E	299	surface-sterilized, asymptomatic roots	Microthlaspi erraticum	Kyriaki Glynou, Jose G. Macia-Vicente	2013-06-06		0.8 ± 0	0.9 ± 0	0.7 ± 0		8473.5 ± 4601.5	5.5 ± 0.5	2.3 ± 0.3	0.4 ± 0.1		gray/dark olive	dark green/black	green	3	velvety	circular	entire	flat	0	1		gray/dark olive	gray/dark green	green	3	floccose	circular	entire	raised	0	0
P2899	Cadophora cf. interclivum	n.a.	n.a.	https://unite.ut.ee/sh/SH2226858.08FU		KT270096	MN339420	MN325924	MN367288		Germany	49.68 N 010.00 E	278	surface-sterilized, asymptomatic roots	Microthlaspi erraticum	Kyriaki Glynou, Jose G. Macia-Vicente	2013-06-06		0.6 ± 0	0.7 ± 0	0.7 ± 0.1		289573.6 ± 56831.4	5 ± 1	3 ± 0.2	0.6 ± 0.1		center black, margin white	transparent/dark gray	black	3	velvety	circular	entire	flat	0	1		gray/dark olive	gray/dark green	green	3	floccose	circular	entire	raised	0	0
P2925	Cadophora cf. interclivum	n.a.	n.a.	https://unite.ut.ee/sh/SH1918304.08FU		KT270122	MN339421	MN325925	MN367289		Germany	49.54 N 009.34 E	415	surface-sterilized, asymptomatic roots	Microthlaspi perfoliatum	Kyriaki Glynou, Jose G. Macia-Vicente	2013-06-06		0.9 ± 0.1	0.8 ± 0	0.6 ± 0		6263 ± 7105.8	5.4 ± 1.1	2.4 ± 0.3	0.4 ± 0		center dark gray, margin transparent	transparent/black	gray	3	smooth	circular	entire	flat	0	1		dark green	gray/dark green	green	3	smooth	circular	entire	flat	0	0
P2932	Cadophora cf. interclivum	n.a.	n.a.	https://unite.ut.ee/sh/SH1918304.08FU		KT270129	MN339422	MN325926	MN367290		Germany	49.54 N 009.34 E	415	surface-sterilized, asymptomatic roots	Microthlaspi perfoliatum	Kyriaki Glynou, Jose G. Macia-Vicente	2013-06-06		0.6 ± 0	0.8 ± 0	0.7 ± 0		91735.1 ± 16504.8	5.6 ± 1.2	2.8 ± 0.4	0.5 ± 0.1		dark olive	dark green/black	green	3	floccose	circular	entire	flat	0	1		dark green	gray/dark green	green	3	velvety	circular	entire	flat	0	0
P2962	Cadophora cf. meredithiae 2	n.a.	FR 0255197	https://unite.ut.ee/sh/SH1918304.08FU		KT270158	MN339423	MN325927	n.a.		Germany	48.61 N 009.53 E	515	surface-sterilized, asymptomatic roots	Microthlaspi erraticum	Kyriaki Glynou, Jose G. Macia-Vicente	2013-06-12		0.4 ± 0	0.4 ± 0.1	0.3 ± 0		11789.3 ± 11818	6.8 ± 2.1	2.4 ± 0.2	0.4 ± 0.2		yellow/green	yellow/dark green	yellow	1	smooth	circular	entire	flat	0	0		light gray/green	gray/dark green	green	1	velvety	circular	entire	raised	0	0
P2966	Cadophora cf. orchidicola	n.a.	FR 0255198	https://unite.ut.ee/sh/SH1918306.08FU		KT270162	MN339424	MN325928	MN367265		Germany	49.27 N 009.84 E	299	surface-sterilized, asymptomatic roots	Microthlaspi erraticum	Kyriaki Glynou, Jose G. Macia-Vicente	2013-06-06		0.7 ± 0	0.5 ± 0.1	0.4 ± 0		0 ± 0	n.a.	n.a.	n.a.		yellow/green	yellow/dark green	yellow	1	velvety	circular	entire	flat	0	1		light gray/black	light gray/black	gray	1	smooth	circular	entire	flat	0	0
P2973	Cadophora cf. interclivum	n.a.	FR 0255220	https://unite.ut.ee/sh/SH2226858.08FU		KT270169	MN339425	MN325929	MN367291		Germany	49.68 N 010.00 E	278	surface-sterilized, asymptomatic roots	Microthlaspi erraticum	Kyriaki Glynou, Jose G. Macia-Vicente	2013-06-06		0.7 ± 0	0.7 ± 0	0.6 ± 0		136681.7 ± 68009.1	5 ± 1	3.1 ± 0.2	0.7 ± 0.1		dark olive	dark green/black	green	3	smooth	circular	entire	flat	0	1		gray/dark olive	gray/dark green	green	3	velvety	circular	entire	flat	0	0
P2995	Cadophora cf. meredithiae 1	n.a.	FR 0255221	https://unite.ut.ee/sh/SH2227039.08FU		KT270189	MN339426	MN325930	n.a.		Germany	48.55 N 010.12 E	481	surface-sterilized, asymptomatic roots	Microthlaspi erraticum	Kyriaki Glynou, Jose G. Macia-Vicente	2013-06-12		0.8 ± 0	0.4 ± 0	0.8 ± 0		13999.8 ± 3190.6	5.6 ± 1.8	3.1 ± 0.4	0.6 ± 0.2		dark olive	dark green/black	green	3	smooth	circular	entire	flat	0	1		creamy	creamy	cream	1	smooth	circular	entire	flat	0	0
P6033	Cadophora cf. orchidicola	n.a.	FR 0255222	https://unite.ut.ee/sh/SH2227007.08FU		KT270227	MN339427	MN325931	MN367266		Germany	49.27 N 009.84 E	299	surface-sterilized, asymptomatic roots	Microthlaspi erraticum	Kyriaki Glynou, Jose G. Macia-Vicente	2013-06-06		0.7 ± 0	0.6 ± 0.1	0.7 ± 0.1		0 ± 0	n.a.	n.a.	n.a.		center light gray, margin brown	dark brown	gray	1	velvety	irregular	entire	raised	1	1		white	dark brown	white	0	velvety	irregular	entire	raised	1	0
P6045	Cadophora echinata	CBS 146383	FR 0255199	https://unite.ut.ee/sh/SH1918312.08FU		KT270239	MN339428	MN325932	MN367267		Spain	38.05 N 002.54 W	1612	surface-sterilized, asymptomatic roots	Microthlaspi perfoliatum	Jose G. Macia-Vicente	2013-05-02		0.4 ± 0	0.4 ± 0	0.4 ± 0		0 ± 0	n.a.	n.a.	n.a.		gray/brown	brown	gray	2	velvety	circular	entire	raised	0	0		light pink/gray	brown	pink	1	velvety	circular	entire	raised	0	0
P6077	Cadophora echinata	n.a.	FR 0255200	https://unite.ut.ee/sh/SH1918312.08FU		KT270270	MN339429	MN325933	MN367268		Spain	38.05 N 002.54 W	1612	surface-sterilized, asymptomatic roots	Microthlaspi perfoliatum	Jose G. Macia-Vicente	2013-05-02		0.4 ± 0	0.4 ± 0	0.3 ± 0		0 ± 0	n.a.	n.a.	n.a.		gray/brown	brown	gray	2	velvety	circular	entire	raised	0	0		light pink/gray	brown	pink	1	velvety	circular	entire	raised	0	0
P6081	Cadophora cf. interclivum	n.a.	n.a.	https://unite.ut.ee/sh/SH1918304.08FU		KT270274	MN339430	MN325934	MN367269		Germany	49.54 N 009.34 E	415	surface-sterilized, asymptomatic roots	Microthlaspi perfoliatum	Kyriaki Glynou, Jose G. Macia-Vicente	2013-06-06		0.8 ± 0	0.8 ± 0	0.8 ± 0.1		89893.1 ± 84595	5 ± 1	2.5 ± 0.2	0.5 ± 0.2		gray/dark olive	black	green	3	floccose	circular	entire	raised	0	1		gray/dark olive	light gray/green	green	3	velvety	circular	entire	flat	0	0
P6089	Cadophora sp. 4	CBS 146384	FR 0255201	https://unite.ut.ee/sh/SH1918305.08FU		KT270282	MN339431	MN325935	MN367270		Greece	38.94 N 021.76 E	1410	surface-sterilized, asymptomatic roots	Microthlaspi perfoliatum	Kyriaki Glynou, Jose G. Macia-Vicente	2013-05-27		0.7 ± 0.1	0.6 ± 0	0.9 ± 0		0 ± 0	n.a.	n.a.	n.a.		dark olive/black	black	green	3	velvety	circular	entire	raised	0	1		dark gray	dark green	gray	3	velvety	circular	entire	raised	0	1
P6101	Cadophora cf. orchidicola	n.a.	FR 0255223	https://unite.ut.ee/sh/SH1918305.08FU		KT270293	MN339432	MN325936	MN367271		Germany	49.45 N 009.82 E	281	surface-sterilized, asymptomatic roots	Microthlaspi erraticum	Kyriaki Glynou, Jose G. Macia-Vicente	2013-06-06		0.9 ± 0.1	0.8 ± 0	0.8 ± 0		0 ± 0	n.a.	n.a.	n.a.		dark olive/transparent	dark gray/dark green	green	3	velvety	circular	entire	raised	0	1		dark green/black	black	green	3	floccose	circular	entire	flat	0	1
P6112	Cadophora sp. 1	n.a.	FR 0255224	https://unite.ut.ee/sh/SH1918305.08FU		KT270304	n.a.	n.a.	MN367292		Spain	42.81 N 004.25 W	1055	surface-sterilized, asymptomatic roots	Microthlaspi perfoliatum	Kyriaki Glynou, Jose G. Macia-Vicente	2013-05-16		0.7 ± 0.1	0.7 ± 0	0.6 ± 0.1		0 ± 0	n.a.	n.a.	n.a.		dark olive/transparent	transparent/dark green	green	3	smooth	circular	entire	raised	1	1		light/dark brown	brown	brown	2	floccose	circular	entire	flat	0	1
P6587	Cadophora sp. 5	CBS 146385	n.a.	https://unite.ut.ee/sh/SH2226854.08FU		MN365799	MN365743	MN325937	n.a.		The Netherlands	52.07 N 005.74 E	28	surface-sterilized, asymptomatic roots from a plant grown under controlled conditions, inoculated with rhizospheric soil collected from a grassland	Arabidopsis thaliana	Jose G. Macia-Vicente	2018-04-30		n.a.	n.a.	n.a.		n.a.	n.a.	n.a.	n.a.		gray/dark olive	dark green/black	gray	3	floccose	circular	entire	flat	0	0		gray	gray	gray	2	floccose	circular	entire	flat	0	0
n.a., not available
1 Link to UNITE Species Hypotheses at a 0.5 % distance threshold.
2 Pigmentation score: 0, white/transparent; 1, light; 2, dark; 3, black.
3 0, absence; 1, presence.
4 See https://doi.org/10.1111/1462-2920.13112 for methodology.
5 See http://pubs.usgs.gov/ds/691/ for details.
[truncated: 43 more columns]

## Sheet: Table S2
Table S2. Details of the reference strain sequences included in the phylogenetic analysis.
				GenBank accession numbers					Strains’ origin
Species	Strain/isolate	Species type specimen		ITS	LSU	tef1-α	rpb2		Country	Host	Isolation source	Collection date		Reference
Articulospora tetracladia	DSM 104345	no		MH930816	MK226456	MK241447	MK241436		n.a.	n.a.	n.a.	n.a.		Johnston,P.R. Unpublished
Cadophora antarctica	FMR16056	yes		NR_156381	MG385663	n.a.	n.a.		Antarctica	n.a.	diesel-contaminated soil sample	11-Jan-2011		Rodriguez-Andrade,E. Submitted (31-OCT-2017) Basic Medical Sciences -Microbiology Unit, Universitat Rovira i Virgili, Sant Llorenc, Reus 43201, Spain
Cadophora bubakii	CBS 198.30	yes		MH855111	MH866559	n.a.	n.a.		Czech Republic	n.a.	margarine	n.a.		Vu,D., Groenewald,M., de Vries,M., Gehrmann,T., Stielow,B., Eberhardt,U., Al-Hatmi,A., Groenewald,J.Z., Cardinali,G., Houbraken,J., Boekhout,T., Crous,P.W., Robert,V. and Verkley,G.J.M. Stud. Mycol. 92, 135-154 (2019)
Cadophora bubakii	CBS 836.69	no		MH859451	MH871228	n.a.	n.a.		n.a.	n.a.	margarine	n.a.		Vu,D., Groenewald,M., de Vries,M., Gehrmann,T., Stielow,B., Eberhardt,U., Al-Hatmi,A., Groenewald,J.Z., Cardinali,G., Houbraken,J., Boekhout,T., Crous,P.W., Robert,V. and Verkley,G.J.M. Stud. Mycol. 92, 135-154 (2019)
Cadophora bubakii	CBS 837.69	no		MH859452	MH871229	n.a.	n.a.		n.a.	n.a.	margarine	n.a.		Vu,D., Groenewald,M., de Vries,M., Gehrmann,T., Stielow,B., Eberhardt,U., Al-Hatmi,A., Groenewald,J.Z., Cardinali,G., Houbraken,J., Boekhout,T., Crous,P.W., Robert,V. and Verkley,G.J.M. Stud. Mycol. 92, 135-154 (2019)
Cadophora dextrinospora	AG5	no		MF188986	n.a.	n.a.	n.a.		Finland	Betula pendula	decayed wood in Anoplophora glabripennis galleries	23-Nov-2015		Linnakoski,R., Hantula,J., Kasanen,R., Wingfield,M.J., Asiegbu,F.O. and Heliovaara,K. Unpublished
Cadophora dextrinospora	CBS 401.78; STE-U 5093	yes		NR 119489	MH872917	n.a.	n.a.		Spain	n.a.	decaying wood	n.a.		Schoch,C.L., Robbertse,B., Robert,V., Vu,D., Cardinali,G., Irinyi,L., Meyer,W., Nilsson,R.H., Hughes,K., Miller,A.N., Kirk,P.M., Abarenkov,K., Aime,M.C., Ariyawansa,H.A., Bidartondo,M., Boekhout,T., Buyck,B., Cai,Q., Chen,J., Crespo,A., Crous,P.W., Damm,U., De Beer,Z.W., Dentinger,B.T., Divakar,P.K., Duenas,M., Feau,N., Fliegerova,K., Garcia,M.A., Ge,Z.W., Griffith,G.W., Groenewald,J.Z., Groenewa…
Cadophora fastigiata	CBS 307.49	no		MH856538	MH868062	KM497087	n.a.		Sweden	pinus	blue stain	n.a.		Vu,D., Groenewald,M., de Vries,M., Gehrmann,T., Stielow,B., Eberhardt,U., Al-Hatmi,A., Groenewald,J.Z., Cardinali,G., Houbraken,J., Boekhout,T., Crous,P.W., Robert,V. and Verkley,G.J.M. Stud. Mycol. 92, 135-154 (2019)
Cadophora fastigiata	DAOM 225754	no		JN942894	JN938877	n.a.	n.a.		n.a.	n.a.	n.a.	n.a.		Seifert,K. Unpublished
Cadophora fastigiata	EB40-1	no		KF053564	KF053591	KF053626	n.a.		Antarctica	n.a.	wood	n.a.		Held,B.W., Blanchette,R.A. and Arenz,B. Unpublished
Cadophora gregata	46906	no		U66731	n.a.	n.a.	n.a.		Japan	Vigna angularis	diseased plants	1981		Chen,W., Gray,L.E. and Grau,C.R. Phytopathology 86, 1140-1148 (1996)
Cadophora gregata	ATCC 11073; CBS 132.51	yes		MH856781	KP126791	MF979586	n.a.		USA: Missouri	Glycine max	root and stem	n.a.		Wang,Y., Cheng,Y., Chen,Z., Wang,Y. and Zhang,G. Unpublished
Cadophora gregata	CBS 476.67	no		n.a.	MH870746	n.a.	n.a.		USA: Illinois	Glycine max	n.a.	n.a.		Vu,D., Groenewald,M., de Vries,M., Gehrmann,T., Stielow,B., Eberhardt,U., Al-Hatmi,A., Groenewald,J.Z., Cardinali,G., Houbraken,J., Boekhout,T., Crous,P.W., Robert,V. and Verkley,G.J.M. Stud. Mycol. 92, 135-154 (2019)
Cadophora helianthi	CBS 144752	yes		MK813837	n.a.	MH719029	n.a.		Ukraine	Helianthus annuus	necrotic stem tissue of wilting plant	n.a.		Gramaje,D. Submitted (19-APR-2019) Viticulture, CSIC, Instituto de Ciencias de la Vid y del Vino; Ctra. LO-20 - salida 13, Finca La Grajera, Logrono, La Rioja 26007, Spain
Cadophora helianthi	Clo0216	no		MF962600	n.a.	n.a.	n.a.		Russia	Helianthus annuus	symptomatic plants	2016		Martin-Sanz,A., Molinero-Ruiz,L. and Garcia-Carneros,A.B. Plant Dis. 102 (4), 823 (2018)
Cadophora helianthi	Clo0316	no		MF962601	n.a.	n.a.	n.a.		Russia	Helianthus annuus	symptomatic plants	2016		Martin-Sanz,A., Molinero-Ruiz,L. and Garcia-Carneros,A.B. Plant Dis. 102 (4), 823 (2018)
Cadophora interclivum	BAG4	yes		MF979577	MF979565	MF979583	n.a.		Canada	Carex sprengelii	roots of host	15-Aug-2015		Walsh,E., Duan,W., Mehdi,M., Naphri,K., Khiste,S., Scalera,A. and Zhang,N. Mycologia 110 (1), 201-214 (2018)
Cadophora interclivum	BAP33	no		MF979578	MF979566	MF979584	n.a.		Canada	Picea glauca	roots of host	15-Aug-2015		Walsh,E., Duan,W., Mehdi,M., Naphri,K., Khiste,S., Scalera,A. and Zhang,N. Mycologia 110 (1), 201-214 (2018)
Cadophora interclivum	BAP37	no		MF979579	MF979567	MF979585	n.a.		Canada	Picea glauca	roots of host	15-Aug-2015		Walsh,E., Duan,W., Mehdi,M., Naphri,K., Khiste,S., Scalera,A. and Zhang,N. Mycologia 110 (1), 201-214 (2018)
Cadophora lacrimiformis	MFLU 16-1486	yes		MK585003	MK591959	n.a.	n.a.		Russia:Rostov	Brassicaceae plant	on dead stems	18-Feb-2016		Ekanayaka,A.H., Hyde,K.D., Gentekaki,E., McKenzie,E.H.C., Zhao,Q., Bulgakov,T.S. and Camporesi,E. Mycosphere 10 (1), 310-489 (2019)
Cadophora luteo-olivacea	Cad-02	no		MG745829	n.a.	MG745813	n.a.		Spain	n.a.	n.a.	n.a.		Agusti-Brisach,C., Lopez-Moral,A., Raya-Ortega,M.C., Franco,R., Roca-Castillo,L.F. and Trapero,A. Unpublished
Cadophora luteo-olivacea	CBS 141.41	yes		NR 111149	MH867586	JN808856	n.a.		Sweden:Munksund	n.a.	waste water of Schleiferei Byske	n.a.		Schoch,C.L., Robbertse,B., Robert,V., Vu,D., Cardinali,G., Irinyi,L., Meyer,W., Nilsson,R.H., Hughes,K., Miller,A.N., Kirk,P.M., Abarenkov,K., Aime,M.C., Ariyawansa,H.A., Bidartondo,M., Boekhout,T., Buyck,B., Cai,Q., Chen,J., Crespo,A., Crous,P.W., Damm,U., De Beer,Z.W., Dentinger,B.T., Divakar,P.K., Duenas,M., Feau,N., Fliegerova,K., Garcia,M.A., Ge,Z.W., Griffith,G.W., Groenewald,J.Z., Groenewa…
Cadophora luteo-olivacea	U7	no		KM497044	n.a.	KM497081	n.a.		USA	n.a.	n.a.	n.a.		Travadon,R., Lawrence,D.P., Rooney-Latham,S., Gubler,W.D., Wilcox,W.F., Rolshausen,P.E. and Baumgartner,K. Fungal Biol 119 (1), 53-66 (2015)
Cadophora malorum	CBS 165.42	yes		MH856109	MH867607	KM497090	n.a.		Netherlands	Amblystoma mexicanum	n.a.	n.a.		Vu,D., Groenewald,M., de Vries,M., Gehrmann,T., Stielow,B., Eberhardt,U., Al-Hatmi,A., Groenewald,J.Z., Cardinali,G., Houbraken,J., Boekhout,T., Crous,P.W., Robert,V. and Verkley,G.J.M. Stud. Mycol. 92, 135-154 (2019)
Cadophora malorum	FAA287-ZH26	no		MG660852	n.a.	n.a.	n.a.		Switzerland:Zurich	n.a.	water sample from water treatment plant	n.a.		De Marchi,R., Koss,M., Ziegler,D., De Respinis,S. and Petrini,O. Mycol. Prog. 17 (4), 467-478 (2018)
Cadophora malorum	IS090	no		LC085207	n.a.	n.a.	n.a.		Antarctica	n.a.	moss	n.a.		Hirose,D., Hobara,S., Tanabe,Y., Uchida,M., Kudoh,S. and Osono,T. Polar Biol. 40, 2457-2468 (2017)
Cadophora margaritata	CBS 144084	no		MH203866	n.a.	n.a.	n.a.		Finland	n.a.	Saperda carcharias colonized wood	01-Aug-2013		Linnakoski,R., Kasanen,R., Lasarov,I., Marttinen,T., Oghenekaro,A.O., Sun,H., Asiegbu,F.O., Wingfield,M.J., Hantula,J. and Helioevaara,K. Unpublished
Cadophora melinii	CBS 268.33	yes		NR 111150	MH866887	KM497088	n.a.		Sweden	n.a.	on artificial wood pulp	n.a.		Schoch,C.L., Robbertse,B., Robert,V., Vu,D., Cardinali,G., Irinyi,L., Meyer,W., Nilsson,R.H., Hughes,K., Miller,A.N., Kirk,P.M., Abarenkov,K., Aime,M.C., Ariyawansa,H.A., Bidartondo,M., Boekhout,T., Buyck,B., Cai,Q., Chen,J., Crespo,A., Crous,P.W., Damm,U., De Beer,Z.W., Dentinger,B.T., Divakar,P.K., Duenas,M., Feau,N., Fliegerova,K., Garcia,M.A., Ge,Z.W., Griffith,G.W., Groenewald,J.Z., Groenewa…
Cadophora melinii	ONC1	no		KM497033	n.a.	KM497070	n.a.		USA	n.a.	n.a.	n.a.		Travadon,R., Lawrence,D.P., Rooney-Latham,S., Gubler,W.D., Wilcox,W.F., Rolshausen,P.E. and Baumgartner,K. Fungal Biol 119 (1), 53-66 (2015)
Cadophora melinii	U11	no		KM497032	n.a.	KM497069	n.a.		USA	n.a.	n.a.	n.a.		Travadon,R., Lawrence,D.P., Rooney-Latham,S., Gubler,W.D., Wilcox,W.F., Rolshausen,P.E. and Baumgartner,K. Fungal Biol 119 (1), 53-66 (2015)
Cadophora meredithiae	BAG2	yes		MF979574	MF979568	MF979580	n.a.		Canada	Carex sprengelii	roots of host	15-Aug-2015		Walsh,E., Duan,W., Mehdi,M., Naphri,K., Khiste,S., Scalera,A. and Zhang,N. Mycologia 110 (1), 201-214 (2018)
Cadophora meredithiae	BAP13	no		MF979576	MF979569	MF979582	n.a.		Canada	Picea glauca	roots of host	15-Aug-2015		Walsh,E., Duan,W., Mehdi,M., Naphri,K., Khiste,S., Scalera,A. and Zhang,N. Mycologia 110 (1), 201-214 (2018)
Cadophora meredithiae	BAP6	no		MF979575	MF979570	MF979581	n.a.		Canada	Picea glauca	roots of host	15-Aug-2015		Walsh,E., Duan,W., Mehdi,M., Naphri,K., Khiste,S., Scalera,A. and Zhang,N. Mycologia 110 (1), 201-214 (2018)
Cadophora microspora	MFLU 18-2672	yes		NR 163776	MK591966	n.a.	MK373055		United Kingdom:Isle of Wight	n.a.	dead stems	11-May-2015		Ekanayaka,A.H., Hyde,K.D., Gentekaki,E., McKenzie,E.H.C., Zhao,Q., Bulgakov,T.S. and Camporesi,E. Mycosphere 10 (1), 310-489 (2019)
Cadophora novi-eboraci	CBS 101359	no		n.a.	n.a.	KM497092	n.a.		USA	n.a.	n.a.	n.a.		Travadon,R., Lawrence,D.P., Rooney-Latham,S., Gubler,W.D., Wilcox,W.F., Rolshausen,P.E. and Baumgartner,K. Fungal Biol 119 (1), 53-66 (2015)
Cadophora novi-eboraci	NYC14	yes		KM497037	n.a.	KM497074	n.a.		USA	Actinidia chinensis	stained wood	n.a.		Travadon,R., Lawrence,D.P., Rooney-Latham,S., Gubler,W.D., Wilcox,W.F., Rolshausen,P.E. and Baumgartner,K. Fungal Biol 119 (1), 53-66 (2015)
Cadophora novi-eboraci	NYC2	no		KM497034	n.a.	KM497071	n.a.		USA	n.a.	n.a.	n.a.		Travadon,R., Lawrence,D.P., Rooney-Latham,S., Gubler,W.D., Wilcox,W.F., Rolshausen,P.E. and Baumgartner,K. Fungal Biol 119 (1), 53-66 (2015)
Cadophora orchidicola	1557	no		AM262433	n.a.	n.a.	n.a.		Spain	Dactylis glomerata	n.a.	n.a.		Sanchez Marquez,S., Bills,G.F. and Zabalgogeazcoa,I. Fungal Divers 27. 171-195 (2007)
Cadophora orchidicola	DEPMD S-10	no		KU901550	n.a.	n.a.	n.a.		Poland: Lower Silesia Province	Triticum aestivum	n.a.	n.a.		Przemieniecki,S.W., Kurowski,T.P., Kotlarz,K., Kacprzak-Siuda,K., Damszel,M., Pszczolkowska,A., Okorski,A., Gorzkowska,A., Charenska,A. and Karwowska,A. Unpublished
Cadophora orientoamericana	NHC1	yes		KM497018	n.a.	KM497055	n.a.		USA	n.a.	n.a.	n.a.		Travadon,R., Lawrence,D.P., Rooney-Latham,S., Gubler,W.D., Wilcox,W.F., Rolshausen,P.E. and Baumgartner,K. Fungal Biol 119 (1), 53-66 (2015)
Cadophora orientoamericana	OHC1	no		KM497028	n.a.	n.a.	n.a.		USA	n.a.	n.a.	n.a.		Travadon,R., Lawrence,D.P., Rooney-Latham,S., Gubler,W.D., Wilcox,W.F., Rolshausen,P.E. and Baumgartner,K. Fungal Biol 119 (1), 53-66 (2015)
Cadophora orientoamericana	VTC1	no		KM497027	n.a.	KM497064	n.a.		USA	n.a.	n.a.	n.a.		Travadon,R., Lawrence,D.P., Rooney-Latham,S., Gubler,W.D., Wilcox,W.F., Rolshausen,P.E. and Baumgartner,K. Fungal Biol 119 (1), 53-66 (2015)
Cadophora ramosa	AG20	no		MF188972	n.a.	n.a.	n.a.		Finland	Salix caprea	Anoplophora glabripennis larvae	11-Dec-2015		Linnakoski,R., Hantula,J., Kasanen,R., Wingfield,M.J., Asiegbu,F.O. and Heliovaara,K. Unpublished
Cadophora ramosa	CBS 111743; OCR38	yes		MK993416	n.a.	KM497091	n.a.		Italy	Actinidia chinensis	n.a.	n.a.		Travadon,R., Lawrence,D.P., Rooney-Latham,S., Gubler,W.D., Wilcox,W.F., Rolshausen,P.E. and Baumgartner,K. Fungal Biol 119 (1), 53-66 (2015)
Cadophora ramosa	RIC1	no		KM497029	n.a.	KM497066	n.a.		USA	n.a.	n.a.	n.a.		Travadon,R., Lawrence,D.P., Rooney-Latham,S., Gubler,W.D., Wilcox,W.F., Rolshausen,P.E. and Baumgartner,K. Fungal Biol 119 (1), 53-66 (2015)
Cadophora sp.	31-1240	no		KT350596	n.a.	KT350602	n.a.		Netherlands	n.a.	infected pear fruit	2013		Pham,K.T.K. and Wenneker,M. Unpublished
Cadophora sp.	8-1227	no		KT350594	n.a.	KT350600	n.a.		Netherlands	n.a.	infected pear fruit	2013		Pham,K.T.K. and Wenneker,M. Unpublished
Cadophora sp.	89-1261	no		KT350595	n.a.	KT350601	n.a.		Netherlands	n.a.	infected pear fruit	2013		Pham,K.T.K. and Wenneker,M. Unpublished
Cadophora viticola	Cme-1	no		HQ661096	n.a.	HQ661081	n.a.		Spain	n.a.	n.a.	n.a.		Gramaje,D., Mostert,L. and Armengol,J. Unpublished
Cadophora viticola	Cme-2	yes		HQ661097	n.a.	HQ661082	n.a.		Spain	n.a.	n.a.	n.a.		Gramaje,D., Mostert,L. and Armengol,J. Unpublished
Collembolispora aristata	CPC21145	yes		NR 111830	NG_042760	KC005818	n.a.		Czech Republic: Moravian Karst, in the vicinity of the village Nova Ves near Tisnov	n.a.	foam in an unnamed right tributary of the brook Bezenek	n.a.		Schoch,C.L., Robbertse,B., Robert,V., Vu,D., Cardinali,G., Irinyi,L., Meyer,W., Nilsson,R.H., Hughes,K., Miller,A.N., Kirk,P.M., Abarenkov,K., Aime,M.C., Ariyawansa,H.A., Bidartondo,M., Boekhout,T., Buyck,B., Cai,Q., Chen,J., Crespo,A., Crous,P.W., Damm,U., De Beer,Z.W., Dentinger,B.T., Divakar,P.K., Duenas,M., Feau,N., Fliegerova,K., Garcia,M.A., Ge,Z.W., Griffith,G.W., Groenewald,J.Z., Groenewa…
Collembolispora barbata	UMB-088.01	yes		NR 111443	n.a.	n.a.	n.a.		Portugal	n.a.	mountain freshwater stream	n.a.		Schoch,C.L., Robbertse,B., Robert,V., Vu,D., Cardinali,G., Irinyi,L., Meyer,W., Nilsson,R.H., Hughes,K., Miller,A.N., Kirk,P.M., Abarenkov,K., Aime,M.C., Ariyawansa,H.A., Bidartondo,M., Boekhout,T., Buyck,B., Cai,Q., Chen,J., Crespo,A., Crous,P.W., Damm,U., De Beer,Z.W., Dentinger,B.T., Divakar,P.K., Duenas,M., Feau,N., Fliegerova,K., Garcia,M.A., Ge,Z.W., Griffith,G.W., Groenewald,J.Z., Groenewa…
Graphium rubrum	CBS 210.34	no		MH855487	AY266313	n.a.	n.a.		USA: Mississippi	Liquidambar styraciflua	wood chip, in lumber yard	n.a.		Vu,D., Groenewald,M., de Vries,M., Gehrmann,T., Stielow,B., Eberhardt,U., Al-Hatmi,A., Groenewald,J.Z., Cardinali,G., Houbraken,J., Boekhout,T., Crous,P.W., Robert,V. and Verkley,G.J.M. Stud. Mycol. 92, 135-154 (2019)
Gyoerffyella rotula	CCMF 400	no		KC834061	KC834029	MK241445	MK241434		Slovakia	n.a.	stream foam	n.a.		Baschien,C., Tsui,C.K.M., Gulis,V., Szewzyk,U. and Marvanova,L. Unpublished
Helgardia anguioides	RAN45	no		AY266144	n.a.	n.a.	n.a.		Germany	Triticum aestivum	n.a.	n.a.		Stewart,E.L., Liu,Z., Crous,P.W. and Szabo,L.J. Mycol. Res. 103 (11), 1491-1499 (1999)
Hyaloscypha finlandica	CBS 444.86	no		MH861983	MH873675	KM497086	MH018954		Finland	Pinus sylvestris	root of seedling	n.a.		Vu,D., Groenewald,M., de Vries,M., Gehrmann,T., Stielow,B., Eberhardt,U., Al-Hatmi,A., Groenewald,J.Z., Cardinali,G., Houbraken,J., Boekhout,T., Crous,P.W., Robert,V. and Verkley,G.J.M. Stud. Mycol. 92, 135-154 (2019)
Hyaloscypha finlandica	IFM 50530	no		AB190393	AB190423	n.a.	n.a.		n.a.	n.a.	n.a.	n.a.		Fukushima,K., Takizawa,K., Nishimura,K., Hashizume,T. and Chikamori,M. Unpublished
Mycochaetophora gentianae	MAFF 239231	yes		NR 121201	AB496937	n.a.	n.a.		Japan: Okayama	n.a.	n.a.	n.a.		Schoch,C.L., Robbertse,B., Robert,V., Vu,D., Cardinali,G., Irinyi,L., Meyer,W., Nilsson,R.H., Hughes,K., Miller,A.N., Kirk,P.M., Abarenkov,K., Aime,M.C., Ariyawansa,H.A., Bidartondo,M., Boekhout,T., Buyck,B., Cai,Q., Chen,J., Crespo,A., Crous,P.W., Damm,U., De Beer,Z.W., Dentinger,B.T., Divakar,P.K., Duenas,M., Feau,N., Fliegerova,K., Garcia,M.A., Ge,Z.W., Griffith,G.W., Groenewald,J.Z., Groenewa…
Mycochaetophora sp.	MAFF 239284	no		AB434662	AB469680	n.a.	n.a.		Japan: Okayama	n.a.	n.a.	n.a.		Kobayashi,T., Kasuyama,S., Nasu,H., Ono,Y. and Watanabe,K. Unpublished
Oculimacula acuformis	CBS 495.80	no		MH861289	MH873054	MG934497	n.a.		Germany	Secale cereale	culm base	n.a.		Vu,D., Groenewald,M., de Vries,M., Gehrmann,T., Stielow,B., Eberhardt,U., Al-Hatmi,A., Groenewald,J.Z., Cardinali,G., Houbraken,J., Boekhout,T., Crous,P.W., Robert,V. and Verkley,G.J.M. Stud. Mycol. 92, 135-154 (2019)
Oculimacula aestiva	CBS 114730	no		MG934454	n.a.	MG934496	n.a.		Sweden	Triticum aestivum	n.a.	n.a.		Marin-Felix,Y., Hernandez-Restrepo,M., Wingfield,M.J., Akulov,A., Carnegie,A.J., Cheewangkoon,R., Gramaje,D., Groenewald,J.Z., Guarnaccia,V., Halleen,F., Lombard,L., Luangsa-Ard,J., Marincowitz,S., Moslemi,A., Mostert,L., Quaedvlieg,W., Schumacher,R.K., Spies,C.F., Thangavel,R., Taylor,P.W., Wilson,A.M., Wingfield,B.D., Wood,A.R. and Crous,P.W. Stud. Mycol. 92, 47-133 (2019)
Oculimacula yallundae	CBS 110665	yes		NR_163787	MK591959	n.a.	n.a.		South Africa	Triticum aestivum	n.a.	n.a.		Marin-Felix,Y., Hernandez-Restrepo,M., Wingfield,M.J., Akulov,A., Carnegie,A.J., Cheewangkoon,R., Gramaje,D., Groenewald,J.Z., Guarnaccia,V., Halleen,F., Lombard,L., Luangsa-Ard,J., Marincowitz,S., Moslemi,A., Mostert,L., Quaedvlieg,W., Schumacher,R.K., Spies,C.F., Thangavel,R., Taylor,P.W., Wilson,A.M., Wingfield,B.D., Wood,A.R. and Crous,P.W. Stud. Mycol. 92, 47-133 (2019)
Oculimacula yallundae	CBS 128.31	no		MH855154	n.a.	MG934499	n.a.		France	n.a.	n.a.	n.a.		Vu,D., Groenewald,M., de Vries,M., Gehrmann,T., Stielow,B., Eberhardt,U., Al-Hatmi,A., Groenewald,J.Z., Cardinali,G., Houbraken,J., Boekhout,T., Crous,P.W., Robert,V. and Verkley,G.J.M. Stud. Mycol. 92, 135-154 (2019)
Oculimacula yallundae	CBS 494.80	no		JF412009	n.a.	MG934500	n.a.		Germany	Hordeum vulgare	culm base	n.a.		Tsang,A. Unpublished
Rhexocercosporidium carotae	CBS 418.65	yes		MH858647	MH870289	n.a.	n.a.		Norway	Daucus carota	n.a.	n.a.		Vu,D., Groenewald,M., de Vries,M., Gehrmann,T., Stielow,B., Eberhardt,U., Al-Hatmi,A., Groenewald,J.Z., Cardinali,G., Houbraken,J., Boekhout,T., Crous,P.W., Robert,V. and Verkley,G.J.M. Stud. Mycol. 92, 135-154 (2019)
Rhynchosporium agropyri	H11	no		HM627478	n.a.	HM627463	n.a.		n.a.	n.a.	n.a.	n.a.		Zaffarano,P.L., McDonald,B.A. and Linde,C.C. Evolution 62 (6), 1418-1436 (2008)
Rhynchosporium agropyri	H7	no		HM627474	n.a.	HM627416	n.a.		n.a.	n.a.	n.a.	n.a.		Zaffarano,P.L., McDonald,B.A. and Linde,C.C. Evolution 62 (6), 1418-1436 (2008)
Rhynchosporium commune	H10	no		n.a.	n.a.	HM627462	n.a.		n.a.	n.a.	n.a.	n.a.		Zaffarano,P.L., McDonald,B.A. and Linde,C.C. Evolution 62 (6), 1418-1436 (2008)
Rhynchosporium commune	H7	no		n.a.	n.a.	HM627459	n.a.		n.a.	n.a.	n.a.	n.a.		Zaffarano,P.L., McDonald,B.A. and Linde,C.C. Evolution 62 (6), 1418-1436 (2008)
Rhynchosporium commune	H8	no		n.a.	n.a.	HM627460	n.a.		n.a.	n.a.	n.a.	n.a.		Zaffarano,P.L., McDonald,B.A. and Linde,C.C. Evolution 62 (6), 1418-1436 (2008)
Rhynchosporium orthosporum	H2	no		HM627469	n.a.	HM627454	n.a.		n.a.	n.a.	n.a.	n.a.		Zaffarano,P.L., McDonald,B.A. and Linde,C.C. Evolution 62 (6), 1418-1436 (2008)
Rhynchosporium orthosporum	H3	no		HM627470	n.a.	HM627455	n.a.		n.a.	n.a.	n.a.	n.a.		Zaffarano,P.L., McDonald,B.A. and Linde,C.C. Evolution 62 (6), 1418-1436 (2008)
Rhynchosporium orthosporum	H4	no		HM627471	n.a.	HM627456	n.a.		n.a.	n.a.	n.a.	n.a.		Zaffarano,P.L., McDonald,B.A. and Linde,C.C. Evolution 62 (6), 1418-1436 (2008)
Rhynchosporium secalis	02CH4-6a.1	no		KU844333	n.a.	n.a.	n.a.		Switzerland	Secale cereale	n.a.	n.a.		Muensterkoetter,M., Felder,M., Taudien,S., Platzer,M., Wenzel,C., Graap,J., Hoffmann,J., Woeltje,N., King,K.M., Fitt,B.D.L., Avrova,A. and Knogge,W. Unpublished
Varicosporium elodeae	CCMF 04276	no		MK226459	n.a.	MK241446	MK241435		Slovakia	n.a.	n.a.	n.a.		Baschien,C. Unpublished
n.a., not available.

## Sheet: Table S3
Table S3. NCBI data sets of reference ITS sequences used for BLAST comparisons.
NCBI database	Accession	Number of samples	Number of sequences	Median sequence length	Sequencing platform	Source	Geographical area	Reference
Nucleotide (nt)	n.a.	n.a.	1216482	n.a.	Sanger	Fungi	Global	n.a.
SRA	DRP004305	5549	16692825	222	Illumina MiSeq	Rhizosphere	Japan	unpublished
	SRP034435	523	801728	441	454 pyrosequencing	Rhizosphere	USA	Bonito et al. (2014) 10.1111/mec.12821
	SRP043706	512	3037390	469	454 pyrosequencing	Soil	Global	Tedersoo et al. (2014) 10.1126/science.1256688
	SRP106137	49	2986894	300	Illumina MiSeq	Root	Europe	Glynou et al. (2018) 10.1111/nph.14873
	SRP106691	690	601684	404	454 pyrosequencing	Rhizosphere	USA	Bonito et al. (2019) 10.3389/fmicb.2019.00481
	SRP107174	178	14196144	600	Illumina MiSeq	Root	Europe	Almario et al. (2017) 10.1073/pnas.1710455114
	SRP148435	8	464039	300	Illumina MiSeq	Root	Europe	Glynou, Thines, et al. (2018) 10.1080/17550874.2018.1504332
	SRP150204	752	2436664	395.5	454 pyrosequencing	Soil	Australia	unpublished
	SRP159043	60	10709	279	454 pyrosequencing	Rhizosphere	Australia	Hopkins et al. (2018) 10.1088/1748-9326/aadc19
n.a., not applicable.

## Sheet: Table S4
Table S3. Phylogenetic conservation among quantitative traits based on Blomberg’s K.
	K	P
Growth rate on CMA	0.480978	0.206
Growth rate on PDA	0.748672	0.033
Growth rate on MEA	0.633619	0.063
Conidiation	0.619069	0.237
Pigmentation on CMA	0.541381	0.108
Pigmentation on PDA	0.739388	0.016
Pigmentation on MEA	0.783029	0.014
Conidial volume	0.456579	0.342
Conidial length-to-width ratio	0.663947	0.148
